# Supplementary material for: Inflammatory bowel disease patients believe cannabis and cannabidiol oil relieve symptoms
Source: Acad Med (San Franc). Author manuscript; Available in PMC 2025 Jul 20. (PMC12276967; doi:10.20935/acadmed7773)
Supplement: Table 1 Data [file NIHMS2091998-supplement-Table_1_Data.xlsx]

## Sheet: Table_S1
Supplementary_table
record_id	consent_yes_no	know_cannabis	know_cbd_oil	access_cannabis	access_cannabidoil	access_cannabidoil_2	cannabis_statements___1	cannabis_statements___2	cannabis_statements___3	cannabis_statements___4	cannabis_statements___5	cannabis	cbd	corticosteroids	biologics	marijuana_importance	cannabis_matrix___1	cannabis_matrix___2	cannabis_matrix___3	cannabis_matrix___4	cannabis_matrix___5	cannabis_matrix___6	cannabis_matrix___7	cannabidiol_cbd_oil___1	cannabidiol_cbd_oil___2	cannabidiol_cbd_oil___3	cannabidiol_cbd_oil___4	cannabidiol_cbd_oil___5	cannabidiol_cbd_oil___6	cannabidiol_cbd_oil___7	cannabis_support	cbd_replace_opioids	cannabis_use___1	cannabis_use___2	cannabis_use___3	cannabis_use___4	cannabis_use___5	cannabis_use___6	cannabis_use___7	cannabis_matrix2___1	cannabis_matrix2___2	cannabis_matrix2___3	cannabis_matrix2___4	cannabis_matrix2___5	cannabis_matrix2___7	cannabis_matrix2___8	cannabidiol_matrix___1	cannabidiol_matrix___2	cannabidiol_matrix___3
1	1	2	3	2	2	2	0	0	0	1	0	4	4	6	2	4	1	1	1	1	0	1	0	1	1	1	1	0	1	0	1	1	0	0	0	1	1	0	0	0	0	0	0	0	0	0	0	0	0
2	1	2	3	1	3	2	0	0	0	1	0	4	4	4	4	4	1	1	1	1	0	1	0	1	0	0	1	0	0	0	1	1	1	0	0	1	1	0	0	0	0	0	0	0	1	0	0	0	0
3	1	2	3	1	1	2	0	0	0	1	0	4	4	3	3	5	1	0	1	1	0	1	0	1	0	1	1	0	1	0	2	3	1	1	0	1	1	0	0	0	0	0	0	0	0	1	0	0	0
4	1	2	3	1	1	2	0	0	0	0	1	4	6	5	3	4	1	1	1	1	0	1	0	1	0	1	1	0	1	0	1	1	1	0	1	1	1	0	0	1	1	1	1	1	1	0	0	0	0
5	1	2	3	1	1	1	0	0	0	1	0	5	3	5	5	5	1	0	0	1	0	1	0	1	0	0	1	0	1	0	1	3	1	1	1	1	1	0	0	0	0	0	1	0	0	0	0	0	0
6	1	2	3	2	2	2	0	0	0	1	0	3	3	6	3	3	1	1	0	1	0	1	0	1	0	0	1	0	0	0	2	1	1	0	1	1	0	0	0	0	1	0	1	0	0	0	0	0	0
7	1	2	3	2	1	1	0	0	0	0	1	6	3	4	3	6	1	1	1	1	0	1	0	1	1	1	1	0	1	0	3	3	1	1	1	1	1	0	0	0	0	0	0	0	1	0	1	0	0
8	1	2	3	2	2	2	0	0	0	1	0	4	4	3	3	5	1	1	1	1	1	1	0	1	1	1	1	1	1	0	1	1	0	0	0	1	1	0	0	0	0	0	0	0	0	0	0	0	0
9	1	2	3	1	1	2	0	0	0	1	0	4	4	4	5	5	1	1	1	1	0	1	0	1	0	1	1	0	1	0	1	1	1	1	1	1	1	0	0	0	1	0	1	1	1	0	1	1	0
10	1		3	2	2	2	0	0	0	1	0	5	5	5	5	5	1	1	1	1	1	1	0	0	1	1	1	1	1	0	1	2	0	0	0	1	0	0	0	0	0	0	0	0	0	0	0	0	0
11	1	2	3	1	1	1	0	0	0	1	0	4	4	4	3	5	1	1	1	1	0	1	0	1	0	1	1	0	1	0	1	1	1	1	0	1	1	0	0	0	0	0	1	1	1	0	0	0	0
12	1	2	4	1	2	2	0	0	0	1	0	5	6	6	2	6	1	0	0	1	0	1	0	1	0	0	1	0	1	0	1	1	1	0	0	1	1	0	0	1	1	0	1	0	0	0	0	0	0
13	1	2	3	2	2	2	1	0	0	0	0	3	3	4	4	3	1	1	1	1	0	0	0	1	1	1	1	0	0	0	6	2	0	0	0	1	1	0	0	0	0	0	0	0	0	0	0	0	0
14	1	2	3	1	1	2	0	0	0	1	0	4	4	3	3	5	1	1	1	1	0	1	0	1	0	1	1	0	1	0	1	2	1	1	0	1	1	0	0	1	1	1	1	1	1	0	1	0	0
15	1	2	3	1	1	2	0	0	0	1	0	4	4	4	4	5	1	1	1	1	0	1	0	1	1	1	1	0	1	0	1	1	1	1	0	1	1	0	0	0	0	0	1	0	1	0	0	0	0
16	1	2	3	1	1	2	0	0	0	1	0	4	4	4	4	5	1	1	1	1	0	1	0	1	1	1	1	0	1	0	1	1	1	1	0	1	1	0	0	0	0	0	1	0	1	0	0	0	0
17	1	2	3	1	1	2	0	0	0	1	0	5	5	3	3	5	1	0	1	1	0	1	0	1	0	1	1	0	1	0	1	1	1	0	0	1	0	0	0	1	1	1	1	1	0	0	1	1	1
18	1	2	3	2	2	2	0	0	0	0	1	1	2	3	4	1	1	1	0	1	0	0	0	1	1	0	1	0	1	0	2	4	1	1	1	1	1	0	0	0	0	0	0	0	1	0	0	1	0
19	1	2	3	2	1	2	0	0	0	0	1	6	1	3	3	3	1	1	0	1	0	1	0	0	0	0	0	0	0	1	3	3	1	1	1	1	1	0	0	0	0	0	0	0	1	0	0	0	0
20	1	2	3	3	3	2	0	0	1	1	0	6	4	4	5	6	1	0	1	1	0	1	0	1	1	1	1	1	1	0	1	1	0	0	0	1	1	0	0	0	0	0	0	0	0	0	0	0	0
21	1	2	3	2	1	2	0	0	0	0	1	6	6	5	5	6	1	1	0	1	0	0	0	0	0	0	0	0	0	1	3	1	0	0	1	1	1	0	0	0	0	0	0	0	0	0	0	0	0
22	1	2	3	2	2	2	0	0	0	1	0	6	6	4	4	6	1	1	1	1	0	1	0	1	0	1	1	0	0	0	1	1	0	0	1	1	1	0	0	0	0	0	0	0	0	0	0	0	0
23	1	2	3	2	1	2	0	0	0	1	0	4	4	3	2	5	1	1	1	1	0	1	0	1	1	1	1	0	1	0	1	1	0	1	0	1	0	0	0	0	0	0	0	0	0	1	0	0	0
24	1	2	3	2	3	2	0	0	0	1	0	6	6	6	6	6	1	1	1	1	1	1	1	1	1	1	1	1	1	1	1	1	0	0	0	1	1	0	0	0	0	0	0	0	0	0	0	0	0
25	1	2	3	1	1	2	0	0	0	1	0	5	5	2	2	5	1	0	0	0	0	1	0	0	0	1	0	0	0	0	1	1	1	1	1	1	1	0	0	1	0	1	1	1	0	0	0	0	0
26	1	2	3	1	2	1	0	0	0	1	0	4	6	5	2	4	1	1	1	1	0	1	0	1	1	1	1	0	0	0	1	3	1	0	1	1	1	0	0	0	1	0	1	0	1	0	0	0	0
27	1	2	3	2	1	2	0	0	0	0	1	3	3	3	3	3	1	0	1	1	0	0	0	1	0	1	1	0	0	0	2	2	0	0	1	1	1	0	0	0	0	0	0	0	0	0	0	0	0
28	1	2	3	1	1	1	0	0	0	1	0	4	4	2	1	5	0	0	0	0	0	1	0	0	0	0	0	1	0	0	1	1	1	0	1	0	0	0	0	1	0	0	0	0	0	0	1	0	0
29	1	2	3	1	3	2	0	0	0	1	0	3	6	3	4	3	1	1	1	1	0	1	0	1	1	0	1	0	0	0	2	2	1	0	0	1	1	0	0	0	1	0	0	0	1	0	0	0	0
30	1	2	3	2	2	3	0	0	0	0	1	3	3	4	4	6	1	0	0	1	0	1	0	1	0	0	1	0	1	0	2	2	0	0	0	1	0	0	0	0	0	0	0	0	0	0	0	0	0
31	1	2	3	1	2	2	0	0	0	1	0	5	5	3	5	5	1	1	1	1	0	1	0	1	0	1	1	0	1	0	1	1	1	1	1	1	1	0	0	0	1	0	0	0	1	0	0	1	0
32	1	2	3	1	1	1	0	0	1	1	0	4	4	2	3	5	1	1	1	1	0	1	0	1	1	1	1	0	1	0	1	1	1	1	1	1	0	0	0	1	1	1	1	1	1	0	1	1	1
33	1	2	3	1	1	2	0	0	0	1	0	6	6	4	5	4	1	1	1	1	0	1	0	1	1	0	1	0	0	0	1	1	1	1	0	1	1	0	0	0	0	0	0	0	1	0	1	0	0
34	1	2	3	1	2	2	0	0	0	0	1	4	6	4	5	4	1	1	1	1	0	1	0	1	0	0	0	0	0	0	1	1	1	0	1	1	1	0	0	0	1	0	0	0	1	0	0	0	0
35	1	2	3	2	2	2	0	0	0	1	0	4	4	4	3	5	1	0	1	1	0	1	0	1	0	1	1	0	1	0	2	6	0	0	0	1	1	0	0	0	0	0	0	0	0	0	0	0	0
36	1	2	3	2	1	2	0	0	0	0	1	6	6	3	3	6	1	1	1	1	0	0	0	1	1	0	1	0	0	0	1	1	1	1	0	1	0	0	0	0	0	0	0	0	1	0	0	0	0
37	1	2	3	2	3	2	0	0	1	0	0	1	1	1	1	2	1	0	0	0	0	0	0	1	0	0	0	0	0	0	3	5	0	0	0	1	0	0	0	0	0	0	0	0	0	0	0	0	0
38	1	2	3	3	1	1	0	0	0	1	0	4	5	4	5	5	1	0	1	1	0	1	0	1	0	1	1	0	1	0	1	6	1	1	1	1	1	0	0	1	0	0	0	0	0	0	1	0	0
39	1	2	3	2	2	2	0	0	1	0	0	3	3	2	2	2	0	0	1	1	0	0	0	0	0	1	1	0	0	0	4	4	0	0	0	1	1	0	0	0	0	0	0	0	0	0	0	0	0
40	1	2	3	1	1	2	0	0	0	1	0	4	5	3	4	6	1	1	1	1	1	1	0	1	1	1	1	1	1	0	1	1	0	0	1	0	0	0	0	0	0	0	0	0	0	0	0	0	0
41	1	2	3	2	2	2	0	0	0	1	0	6	6	6	3	3	1	0	1	1	0	1	0	1	0	1	1	0	1	0	1	1	0	0	1	1	0	0	0	0	0	0	0	0	0	0	0	0	0
42	1	2	3	1	2	2	0	0	0	1	0	4	6	6	6	5	1	1	1	1	0	1	0	1	0	1	1	0	1	0	1	1	1	0	0	1	1	0	0	0	0	0	1	0	1	0	0	0	0
43	1	2	3	3	3	2	0	0	1	0	0	1	1	5	5	1	0	0	1	0	0	0	0	0	0	0	1	0	0	0	5	3	0	0	0	1	1	0	0	0	0	0	0	0	0	0	0	0	0
44	1	2	3	3	1	1	0	0	0	1	0	4	5	1	4	5	1	0	0	1	0	1	0	1	0	0	1	0	1	0	1	1	1	0	0	1	0	0	0	0	0	0	1	0	0	0	0	0	0
45	1	2	3	1	1	2	0	0	0	1	0	3	3	4	3	4	1	1	1	0	0	0	0	1	1	1	0	0	0	0	3	3	0	0	0	1	1	0	0	0	0	0	0	0	0	0	0	0	0
46	1	2	3	1	1	1	0	0	0	1	0	3	4	4	4	5	1	1	1	1	0	1	0	1	0	1	1	0	1	0	1	1	1	1	1	1	1	0	0	1	1	1	0	1	1	0	1	1	1
47	1	2	3	2	2	2	0	0	0	0	1	3	6	4	6	6	0	0	0	1	0	0	0	0	0	0	1	0	0	0	3	3	0	0	0	1	0	0	0	0	0	0	0	0	0	0	0	0	0
48	1	2	3	1	1	2	0	0	0	1	0	4	5	3	3	4	1	1	1	1	0	1	0	1	0	1	1	0	1	0	1	1	1	1	1	1	1	0	0	1	0	0	1	1	1	0	1	0	0
49	1	2	3	1	1	1	0	0	0	1	0	5	5	1	1	5	1	0	1	0	0	1	0	1	0	1	0	0	1	0	1	1	1	1	0	0	1	0	0	1	0	0	1	1	0	0	1	0	0
50	1	2	3	2	2	3	0	0	0	1	0	5	5	5	5	5	1	0	0	1	0	1	0	1	0	0	1	0	1	0	1	1	0	0	0	1	1	0	0	0	0	0	0	0	0	0	0	0	0
51	1	2	3	2	1	2	1	0	0	1	0	6	6	3	3	6	0	0	0	1	0	0	0	0	0	0	1	0	0	0	3	3	0	0	0	1	1	0	0	0	0	0	0	0	0	0	0	0	0
52	1	2	3	1	1	2	0	0	0	1	0	4	5	4	2	4	1	1	1	1	0	1	0	1	0	0	1	0	1	0	1	1	1	1	1	1	1	0	0	0	0	0	1	1	1	0	0	0	0
53	1	2	3	3	3	2	0	0	0	0	1	1	1	6	6	6	0	0	1	1	0	0	0	0	0	1	1	0	0	0	6	3	0	0	0	1	0	0	0	0	0	0	0	0	0	0	0	0	0
54	1	2	3	1	1	1	0	0	0	1	0	6	6	6	6	6	1	1	1	1	0	0	0	1	1	1	1	0	0	0	6	3	1	1	0	1	1	0	0	0	0	0	1	0	1	0	0	0	0
55	1	2	2	2	1	2	0	0	0	0	1	3	4	4	5	3	0	1	1	1	0	1	0	1	0	1	1	0	1	0	1	2	0	0	1	1	1	0	0	0	0	0	0	0	0	0	0	0	0
56	1	2	3	2	1	2	0	0	0	1	0	3	2	6	6	3	1	1	1	1	0	1	0	1	0	1	1	0	1	0	2	1	1	1	1	1	1	0	0	0	0	0	1	1	1	0	0	0	0
57	1	2	3	2	2	2	0	0	0	1	0	5	5	4	4	5	1	1	1	1	0	1	0	1	0	1	1	0	1	0	1	1	0	0	0	1	0	0	0	0	0	0	0	0	0	0	0	0	0
58	1	2	3	2	2	2	0	0	0	1	0	6	6	5	6	6	1	1	1	1	0	1	0	1	1	1	1	0	1	0	6	2	0	0	1	1	1	0	0	0	0	0	0	0	0	0	0	0	0
59	1	2	3	1	1	2	0	0	0	0	1	3	3	3	3	3	1	1	1	1	0	1	0	1	1	1	1	0	1	0	1	1	1	0	0	1	1	0	0	0	0	0	0	0	1	0	0	0	0
60	1	2	3	1	2	2	0	0	0	1	0	4	4	3	3	5	1	1	1	1	0	1	0	1	0	1	1	0	1	0	1	1	1	0	0	0	1	0	0	0	1	0	0	0	1	0	0	0	0
61	1	2	3	2	2	2	0	0	0	1	0	4	5	5	5	5	1	0	0	1	0	1	0	1	0	0	1	0	1	0	1	1	0	0	0	1	0	0	0	0	0	0	0	0	0	0	0	0	0
62	1	2	3	3	2	2	0	0	0	0	1	6	6	3	4	4	1	1	1	0	0	0	0	1	1	1	1	1	1	0	2	2	0	0	0	0	0	0	1	0	0	0	0	0	0	0	0	0	0
63	1	2	3	2	1	2	0	0	0	1	0	5	5	1	1	5	1	1	1	1	0	1	0	1	1	1	1	0	1	0	1	1	0	1	0	1	1	0	0	0	0	0	0	0	0	1	1	1	1
64	1	2	3	2	2	3	0	0	0	1	0	5	5	5	5	5	1	1	1	1	0	1	0	1	0	1	1	1	0	0	1	1	0	0	0	1	1	0	0	0	0	0	0	0	0	0	0	0	0
65	1	2	3	2	1	1	0	0	0	0	1	3	3	4	4	3	1	0	1	1	0	1	0	1	0	0	0	0	1	0	2	1	1	1	0	1	1	0	0	1	0	0	0	1	0	0	0	1	0
66	1	2	3	1	1	1	0	0	0	1	0	5	5	2	5	5	1	1	1	1	1	1	0	1	1	1	1	1	1	0	1	1	1	1	1	1	1	0	0	1	1	1	1	1	1	0	1	1	1
67	1	2	3	1	1	2	0	0	0	0	1	3	4	3	4	4	1	1	1	1	0	1	0	1	1	1	1	0	1	0	1	1	1	0	1	1	1	0	0	0	0	0	0	0	1	0	0	0	0
68	1	2	3	2	2	2	1	0	1	0	0	1	2	2	2	5	1	1	1	1	0	1	0	1	1	1	1	1	1	0	6	1	0	0	0	1	0	0	0	0	0	0	0	0	0	0	0	0	0
69	1	4	3	1	1	2	0	0	0	0	1	6	6	3	6	6	1	1	1	1	0	1	0	1	0	0	0	0	0	0	1	6	0	0	0	0	0	0	1	0	0	0	0	0	0	0	0	0	0
70	1	2	3	3	3	2	0	0	0	0	1	6	6	5	3	6	1	1	1	1	0	1	0	1	1	1	1	0	1	0	2	3	0	0	1	1	1	0	0	0	0	0	0	0	0	0	0	0	0
71	1	2	3	1	1	2	0	0	0	1	0	6	6	6	3	6	1	1	1	0	0	0	0	1	1	1	1	0	0	0	6	4	1	1	0	1	1	0	0	0	0	0	0	0	1	0	1	0	0
72	1	2	3	1	1	2	0	0	0	1	0	2	1	4	4	3	1	1	1	1	0	0	0	1	0	0	1	0	0	0	4	3	1	1	1	1	0	0	0	0	0	0	0	1	1	0	1	0	0
73	1	2	3	2	2	2	0	0	0	0	1	2	1	5	5	3	1	0	0	0	0	0	0	1	0	0	0	0	0	0	3	5	0	0	0	1	1	0	0	0	0	0	0	0	0	0	0	0	0
74	1	2	3	1	1	2	0	0	1	1	0	6	6	2	3	3	1	1	1	1	0	0	0	1	1	1	1	0	0	0	2	2	1	1	1	1	1	0	0	0	0	0	0	0	1	0	0	0	0
75	1	2	3	2	2	2	1	0	1	0	0	2	2	2	1	3	0	0	0	1	0	0	0	0	0	0	1	0	0	0	6	6	0	0	0	1	0	0	0	0	0	0	0	0	0	0	0	0	0
76	1	2	3	3	1	2	1	0	0	0	0	2	6	5	5	2	1	0	0	0	0	0	0	1	0	0	0	0	0	0	4	5	0	0	1	1	1	0	0	0	0	0	0	0	0	0	0	0	0
77	1	2	3	2	2	2	1	1	0	0	0	6	6	6	6	1	0	1	1	0	0	0	0	0	1	1	0	0	0	0	5	6	0	0	0	1	0	0	0	0	0	0	0	0	0	0	0	0	0
78	1	2	4	3	3	2	0	0	1	1	0	6	6	5	4	6	1	0	0	1	0	0	0	1	0	0	1	0	0	0	3	3	0	0	0	1	1	0	0	0	0	0	0	0	0	0	0	0	0
79	1	2	3	1	1	2	0	0	0	0	1	6	6	3	4	6	1	0	1	1	0	0	0	1	0	0	1	0	0	0	6	3	0	1	0	1	1	0	0	0	0	0	0	0	0	1	0	0	0
80	1	2	3	2	2	2	0	0	0	1	0	5	5	5	4	5	1	1	1	1	1	1	0	1	1	1	1	1	1	0	1	1	1	1	1	1	0	0	0	0	0	0	0	0	1	0	0	0	0
81	1	2	3	2	3	2	0	0	1	1	0	3	3	2	2	6	1	1	1	1	1	1	0	1	0	0	1	1	0	0	1	1	0	0	0	1	1	0	0	0	0	0	0	0	0	0	0	0	0
82	1	2	3	1	1	2	0	0	0	0	1	6	6	6	6	6	0	1	1	1	0	0	0	0	0	0	0	0	0	1	6	6	1	1	1	1	1	0	0	0	0	0	1	1	1	0	0	0	0
83	1	2	3	2	1	2	0	0	0	0	1	6	6	4	4	6	1	1	0	1	0	1	0	0	0	1	1	0	1	0	4	3	0	1	0	1	1	0	0	0	0	0	0	0	0	1	0	0	0
84	1	2	3	2	2	2	1	0	0	0	0	1	1	6	5	1	0	0	0	0	0	0	1	0	0	0	0	0	0	1	5	6	0	0	0	1	0	0	0	0	0	0	0	0	0	0	0	0	0
85	1	2	3	2	1	1	0	0	0	0	1	6	6	5	4	6	1	1	1	1	0	0	0	1	0	1	1	0	0	0	3	3	0	0	0	1	0	0	0	0	0	0	0	0	0	0	0	0	0
86	1	2	3	2	3	2	0	0	0	0	1	6	6	3	4	6	1	0	0	0	0	0	0	1	0	0	0	0	0	0	4	6	0	0	1	1	0	0	0	0	0	0	0	0	0	0	0	0	0
87	1	2	3	2	2	2	0	0	0	0	1	1	1	4	4	1	1	1	1	1	0	0	0	1	1	1	1	0	0	0	5	5	0	0	0	0	1	0	0	0	0	0	0	0	0	0	0	0	0
88	1	2	3	2	1	2	0	0	0	1	0	4	4	5	5	4	1	1	1	1	0	1	0	1	1	1	1	0	1	0	1	1	0	1	0	1	1	0	0	0	0	0	0	0	0	1	0	0	0
89	1	2	3	2	1	2	0	0	0	0	1	2	3	3	3	5	1	0	0	0	0	0	0	1	0	0	1	0	0	0	1	1	0	1	0	1	1	0	0	0	0	0	0	0	0	1	0	0	0
90	1	2	3	1	1	2	0	0	0	0	1	6	6	4	4	6	1	1	1	1	0	0	0	1	1	0	1	0	0	0	3	6	1	0	1	1	1	0	0	0	0	0	0	0	1	0	0	0	0
91	1	2	3	1	1	2	1	0	0	0	0	2	2	3	3	6	0	1	1	0	0	0	0	0	0	1	0	0	0	0	3	2	0	0	1	1	1	0	0	0	0	0	0	0	0	0	0	0	0
92	1	2	3	2	1	2	0	0	0	0	1	3	3	3	3	4	1	1	1	1	0	0	0	1	0	0	1	0	0	0	4	4	0	1	0	1	1	0	0	0	0	0	0	0	0	1	0	0	0
93	1	2	3	2	1	2	0	0	0	1	0	5	5	4	5	5	0	0	0	1	0	1	0	0	0	0	1	0	1	0	1	1	0	0	0	1	1	0	0	0	0	0	0	0	0	0	0	0	0
94	1	2	3	2	2	2	0	0	0	0	1	3	6	3	4	3	0	0	0	1	0	0	0	0	0	0	1	0	0	0	3	3	0	0	0	0	1	0	0	0	0	0	0	0	0	0	0	0	0
95	1	2	3	2	3	2	0	0	0	1	0	4	4	5	5	5	1	1	1	1	0	1	0	1	1	1	1	0	1	0	1	6	0	0	1	1	1	0	0	0	0	0	0	0	0	0	0	0	0
96	1	2	3	3	1	2	0	0	0	0	1	6	6	6	6	6	1	1	1	1	0	0	0	1	1	1	1	0	0	0	6	1	1	1	0	1	1	0	0	0	0	0	0	1	1	0	0	0	0
97	1	2	3	3	3	2	0	0	0	1	0	6	6	6	6	6	1	1	1	1	0	1	0	1	0	0	1	0	1	0	6	2	1	0	0	1	0	0	0	0	0	0	0	0	1	0	0	0	0
98	1	2	3	1	1	1	0	0	0	1	0	5	6	6	5	5	1	1	1	1	0	1	0	1	1	1	1	0	1	0	1	1	1	0	0	1	1	0	0	1	1	0	1	1	1	0	0	0	0
99	1	2	3	1	1	1	0	0	0	1	0	5	5			5	0	0	0	0	0	1	0	0	0	0	0	0	1	0	1	1	1	1	0	0	0	0	0	0	0	1	0	0	0	0	0	0	1
100	1	2	3	2	1	2	0	0	0	0	1	3	3	4	5	4	1	1	1	1	0	1	0	1	0	0	1	0	0	0	1	1	0	1	0	1	0	1	0	0	0	0	0	0	0	1	0	0	0
101	1	2	3	2	2	2	1	0	0	0	0	1	1	3	5	1	1	1	1	1	0	0	0	1	0	0	1	0	0	0	4	4	1	0	0	1	1	0	0	0	0	0	0	0	1	0	0	0	0
102	1	2	3	2	2	2	0	0	0	0	1	6	6	6	6	6	1	0	0	0	0	0	0	1	0	0	0	0	0	0	2	2	1	0	0	0	1	0	0	0	0	0	0	0	1	0	0	0	0
103	1	2	3	2	2	1	0	0	0	1	0	4	4	3	5	6	1	1	1	1	0	1	0	1	0	1	1	0	1	0	3	3	0	0	1	1	1	0	0	0	0	0	0	0	0	0	0	0	0
104	1	2	3	2	2	2	0	0	0	0	1	6	6	6	6	5	1	0	1	1	0	1	0	1	0	1	1	0	1	0	1	1	0	0	0	1	0	0	0	0	0	0	0	0	0	0	0	0	0
105	1	2	3	2	3	2	1	0	0	0	0	3	3	4	4	6	1	1	1	1	0	0	0	1	0	0	1	0	0	0	6	2	0	0	0	1	0	0	0	0	0	0	0	0	0	0	0	0	0
106	1	2	3	1	1	2	1	0	1	1	0	4	4	6	6	6	1	1	1	1	0	0	0	1	1	1	1	0	0	0	1	1	1	1	0	1	1	0	0	0	0	0	0	0	1	0	0	0	0
107	1	2	3	1	1	2	0	0	0	1	0	5	5	4	4	5	1	1	1	1	0	1	0	1	1	1	1	0	1	0	1	1	1	1	0	0	0	0	0	0	1	0	1	1	1	0	0	0	0
108	1	2	3	1	1	1	0	0	0	1	0	5	3	4	5	5	1	1	1	1	0	1	0	1	0	1	1	0	0	0	1	1	1	1	1	1	1	0	0	1	1	1	1	1	1	0	1	1	1
109	1	2	3	2	2	2	0	0	0	1	0	5	4	6	3	5	1	0	0	1	0	1	0	1	0	0	1	0	1	0	1	1	1	1	0	1	1	0	0	1	1	1	1	0	0	0	1	1	1
110	1	2	3	1	1	1	0	0	0	0	1	4	2	5	5	5	0	0	0	1	0	0	0	1	0	0	0	0	0	0	1	5	1	1	1	1	1	0	0	0	0	0	0	1	0	0	1	0	0
111	1	2	3	1	1	2	0	0	0	1	0	6	6	3	4	2	1	1	1	1	1	1	0	1	1	1	1	1	1	0	1	1	0	0	0	1	1	0	0	0	0	0	0	0	0	0	0	0	0
112	1	2	3	1	2	2	0	0	0	1	0	3	6	6	6	6	1	1	1	0	0	1	0	1	1	1	0	0	1	0	1	1	1	0	1	1	1	0	0	0	0	0	0	1	1	0	0	0	0
113	1	2	3	2	2	2	0	0	0	1	0	6	6	6	6	6	0	1	1	1	0	0	0	0	0	0	1	0	0	0	1	1	0	0	0	1	1	0	0	0	0	0	0	0	0	0	0	0	0
114	1	2	3	1	1	1	0	0	0	1	0	4	3	6	4	4	1	1	1	1	0	1	0	1	0	0	1	0	1	0	1	1	1	1	1	1	1	0	0	1	1	1	1	1	1	0	1	1	0
115	1	2	3	3	3	2	0	0	0	1	0	5	4	1	5	5	1	1	1	1	0	1	0	1	1	1	1	0	1	0	1	1	1	1	0	1	0	0	0	1	1	1	0	1	0	0	1	1	1
116	1	2	3	2	2	2	1	0	1	1	0	5	5	5	5	5	1	0	0	0	0	0	0	1	0	0	0	0	0	0	1	1	0	0	1	1	0	0	0	0	0	0	0	0	0	0	0	0	0
117	1	2	3	1	1	2	0	0	0	1	0	5	5	1	1	5	1	1	1	1	0	1	0	1	1	1	1	0	1	1	1	1	1	1	0	0	1	0	0	1	1	1	1	1	1	0	1	1	1
118	1	2	3	2	1	2	0	0	0	1	0	3	4	4	5	3	1	1	0	0	0	0	0	0	0	1	1	0	1	0	1	1	0	1	0	1	1	0	0	0	0	0	0	0	0	1	0	0	0
119	1	2	3	3	1	2	0	0	0	0	1	1	1	3	3	3	1	1	0	1	0	0	0	1	0	0	1	0	0	0	3	5	1	1	1	1	1	0	0	0	0	0	0	0	1	0	0	0	0
120	1	2	3	1	1	2	0	0	0	1	0	4	4	6	4	4	1	1	1	1	0	1	0	1	1	0	1	0	1	0	1	1	1	1	0	1	0	0	0	1	1	0	0	1	1	0	0	0	0
121	1	2	3	1	1	3	0	0	0	1	0	5	5	2	2	5	1	1	1	1	0	1	0	1	1	1	1	0	1	0	1	1	1	1	1	1	0	0	0	1	1	1	1	1	1	0	1	1	1
122	1	2	3	3	1	2	0	0	0	0	1	3	3	5	4	4	1	1	1	1	0	0	0	1	0	0	1	0	0	0	2	1	1	1	1	1	1	0	0	1	0	0	1	1	1	0	1	0	0
123	1	2	3	1	1	1	0	0	0	1	0	4	4	3	3	5	1	1	1	1	0	1	0	1	1	1	1	0	1	0	1	1	1	1	1	1	1	0	0	1	1	1	1	1	1	0	1	1	1
124	1	2	3	3	3	2	0	0	0	0	1	5	5	3	4	6	1	0	1	1	0	1	0	1	0	1	1	0	1	0	1	1	1	0	0	1	1	0	0	0	0	0	0	0	0	1	0	0	0
125	1	2	3	2	2	2	1	0	1	0	0	1	1	4	5	6	1	0	1	1	0	0	0	1	0	1	1	0	0	0	6	1	0	0	0	1	1	0	0	0	0	0	0	0	0	0	0	0	0
126	1	2	3	1	1	2	0	0	0	1	0	5	4	3	5	5	1	0	1	1	0	1	0	1	0	1	1	0	1	0	1	1	1	1	1	1	1	0	0	0	1	0	1	1	1	0	0	1	0
127	1	2	3	1	1	2	0	0	0	1	0	4	4	2	3	4	1	1	1	1	0	1	0	1	0	1	0	0	1	0	1	1	1	0	0	1	1	0	0	0	0	0	0	1	1	0	0	1	1
128	1	2	2	2	2	3	0	0	0	0	1	3	3	4	4	3	0	0	0	1	0	0	0	0	0	0	1	0	0	0	3	3	0	0	0	0	0	1	0	0	0	0	0	0	0	0	0	0	0
129	1	2	3	2	2	2	0	0	0	1	0	6	6	6	6	6	1	0	0	0	0	0	0	1	0	0	0	0	0	0	1	1	1	0	0	1	1	0	0	0	0	0	0	0	1	0	0	0	0
130	1	2	3	2	1	2	0	0	1	0	0	6	3	2	3	6	1	1	1	1	0	1	0	1	1	1	1	0	1	0	3	2	0	1	1	1	1	0	0	0	0	0	0	0	0	1	0	0	0
131	1	2	3	1	1	1	0	0	0	1	0	6	6	6	6	6	1	1	1	1	0	0	0	1	1	1	1	0	0	0	1	1	1	1	0	1	1	0	0	0	0	0	1	1	1	0	0	0	0
132	1	2	3	1	3	2	0	0	0	1	0	6	6	2	4	6	0	1	1	1	0	0	0	0	0	1	1	0	0	0	6	1	1	0	0	1	1	0	0	0	0	0	1	1	1	0	0	0	0
133	1	2	3	2	2	2	0	0	0	0	1	6	6	6	6	4	1	0	0	0	0	0	0	0	0	0	0	0	0	1	2	2	0	0	1	1	0	0	0	0	0	0	0	0	0	0	0	0	0
134	1	2	3	2	2	2	0	0	0	0	1	6	6	6	6	6	1	0	0	1	0	0	0	1	0	0	0	0	0	0	6	4	0	0	0	1	0	0	0	0	0	0	0	0	0	0	0	0	0
135	1	2	3	1	1	1	0	0	0	1	0	3	3	4	3	3	1	1	1	1	1	1	0	1	1	1	1	1	1	0	3	2	0	0	1	1	0	0	0	0	0	0	0	0	0	0	0	0	0
136	1	2	3	2	1	2	0	0	0	1	0	6	6	5	6	6	1	1	0	1	0	0	0	1	0	0	1	0	0	0	1	1	1	1	0	1	1	0	0	0	0	0	0	0	1	0	1	0	0
137	1	2	4	2	2	2	0	0	0	0	1	3	3	3	3	6	1	0	0	0	0	0	0	1	0	0	0	0	0	0	6	6	0	0	0	1	0	0	0	0	0	0	0	0	0	0	0	0	0
138		2	3	2	1	2	0	0	0	0	1	3	3	4	2	3	1	1	1	1	0	1	0	1	1	1	1	0	1	0	2	2	0	1	0	1	0	0	0	0	0	0	0	0	0	1	0	0	0
139	1	2	3	1	1	2	0	0	0	1	0	6	6	4	6	6	1	0	1	1	0	1	0	1	0	1	1	0	1	0	1	1	1	1	0	1	1	0	0	1	0	0	0	1	1	0	1	0	0
140	1	2	3	2	2	2	0	0	0	1	0	4	4	4	4	5	1	0	1	1	0	1	0	1	0	1	1	0	1	0	1	1	0	0	0	1	0	0	0	0	0	0	0	0	0	0	0	0	0
141	1	2	3	1	2	2	0	0	1	1	0	5	5	4	3	5	1	1	1	1	0	0	0	1	1	1	1	0	0	0	1	1	1	0	0	1	1	0	0	1	1	0	1	1	1	0	0	0	0
142	1	2	3	2	2	2	0	0	0	1	0	4	4	4	4	5	1	0	1	1	1	1	0	1	0	1	1	1	1	0	1	1	0	0	0	1	1	0	0	0	0	0	0	0	0	0	0	0	0
[truncated: 89 more columns]
